# Supplementary material for: The REGENERATE Study: A Non-Randomized Feasibility Study of an Intervention to REduce anticholinerGic burdEN in oldER pATiEnts
Source: Geriatrics (Basel). 2024 Nov 25;9(6):152. doi: 10.3390/geriatrics9060152 (PMC11728085; doi:10.3390/geriatrics9060152)
Supplement: Supplementary file 1 [file geriatrics-09-00152-s001.zip]

Archive with 1 entries (1 files):
- geriatrics-3235277-supplementary.pdf
